# Supplementary material for: Genomic Survey of PEBP Gene Family in Rice: Identification, Phylogenetic Analysis, and Expression Profiles in Organs and under Abiotic Stresses
Source: Plants (Basel). 2022 Jun 15;11(12):1576. doi: 10.3390/plants11121576 (PMC9228618; doi:10.3390/plants11121576)
Supplement: Supplementary file 1 [file plants-11-01576-s001.zip]

Archive with 1 entries (1 files):
- plants-1748662-supplementary materials.pdf
